# Supplementary material for: Implementing enhanced patient care to promote patient engagement in HIV care in a rural setting in Kenya
Source: BMC Health Serv Res. 2021 May 27;21:515. doi: 10.1186/s12913-021-06538-6 (PMC8161597; doi:10.1186/s12913-021-06538-6)
Supplement: Supplementary file 2 — Additional file 2: [file 12913_2021_6538_MOESM2_ESM.xlsx]

## Sheet: Complete PTS
PART ID	AMRS NUMBER	CATEGORY	Provider	App 1 Done	Comments	Date of App 1	Peer Conf. done	App 2 Done	Date App 2	App Time	Date came	Arrival Time	Provider time	Comment	Peer Conf. done	App 3 Done	Date App 3	App.Time	Date came	Arrival Time	Provider Time	Comments	Peer C. done	App 4 done	Date app 4	App.Time	Date came	Arrival Time	Prov. Time	Comments	Peer C. Done		Date App 5	app. Time	Date Came	Arrival Time	Provider time	Comments	Peer C. Done	App 6 done	Date app 6	App.Time	Date came	Arrival Time	Prov. Time	Comments	Peer C. Done	App 7 Done	Date App 7
KH010	961786183-7	Intervention	1	yes		21/8/2019	yes	yes	18/9/2019	8.00am	18/9/2019	8.00am	10.50am	Done by provider 3, provider 1 was away in a meeting busia	yes	yes	16/10/2019	9.00am	16/10/2019	6.45am	9.33am	There was a system delay that caused a delay	yes	yes	13/11/2019	9.00am	13/11/2019	7.15am	9.04am	The provider and patient both adhered appointment	yes	yes	2019-11-12	9.00am	2019-11-12	7.00am	9.42am	due to the few providers and long queues caused delays	yes		2020-04-03	9.40am
KH032	319386175-8	Intervention	1	yes		23/8/2019	yes	yes	20/9/2019	10.00am	20/9/2019	8.30am	9.54am		yes	yes	18/10/2019	10.00am	18/10/2019	10.10am
KH039	173888024-2	Intervention	1	yes		28/9/2019	yes	yes	28/9/2019	8.00am	28/9/2019	11.15am	12.06pm	Participant came late and had to wait like the rest	yes	yes	26/10/2019	11.00am	26/10/2019	10.24am	10.50am	The participant was seen on time	yes	yes	2020-10-01	10.00am	2020-10-01	9.00am	9.48am	The particiant was seen on time	yes		28/3/2020	9.30am
KH048	806615006-4	Intervention	1	yes		21/8/2019	yes	yes	18/9/2019	8.00am	18/9/2019	8.00am	10.36am	Done by provider 2	yes	yes	16/10/2019	8.00am	17/10/2019	7.30am	8.37am	The participant came earlier than appointment date	yes	yes	14/11/2019	8.00am	18/11/2019	7.00am	9.04am	Patient Came in late for the appointment	yes		2020-05-05	8.00am
KH063	836938380-0	Intervention	1	Yes		14/8/2019	yes	yes	2019-11-09	9.00am	2019-11-09	8.00am	9.11am		yes	yes	2019-09-10	8.00am	2019-09-10	7.40am	10.00am	The provider was engaged with other clients	yes	yes	2019-04-12	9.00am	2019-04-12	8.47am	10.25am	The participant came late for his appointments. Also delays that were caused by long ques due to few providers	yes		26/2/2020	10.00am
KH073	625844352-9	Intervention	1	yes		20/8/2019	yes	yes	17/9/2019	10.00am	16/9/2019	9.00am	10.53am	Part came a day earlier	yes	yes	15/10/2019	11.00am	15/10/2019	6.00am	9.10am	The part was seen by provider 2.who was available to see him at that time. Pr. 1 was held up in a meeting	yes	yes	2019-12-11	10.00am	30/10/2019	8.30am	9.00am	The participant came earlier than appointment date because she was sick and needed to be attended to	yes	yes	27/11/2019	9.00am	13/11/2019	7.45am	9.39am	Came earlier than the appointment	yes		2020-05-02	10.00am
KH082	965158692-8	Intervention	1	yes		22/8/2019	yes	yes	19/9/2019	8.00am	19/9/2019	8.50am	10.05am		yes	YES	17/10/2019	10.00am	17/10/2019	8.48am	9.52am	The participant was seen on time	yes	yes	13/12/2019	9.00am	13/12/2019	10.15am	10.54am	The participant did not adhere to appointment time	yes		29/5/2020	11.00am
KH086	173303549-5	Intervention	1	yes		22/8/2019	yes	yes	19/9/2019	8.00am	19/9/2019	8.00am	8.56am		yes	yes	17/10.2019	8.00am	17/10.2019	7.30am	8.54am	The Participant stepped out for a while thus missed his appointment time	yes	yes	31/10/2019	9.00am	31/10/2019	7.00am	9.05am	the participant was seen on time	yes	yes	28/11/2019	9.00am	28/11/2019	7.00am	8.45am	The participant was seen on time	yes	yes	2020-09-01	8.00am	2020-09-01	7.20am	9.50am	slow internet connection caused POC issues and long queues thus delay	yes		7.20am
KH122	995329239-9	Intervention	1	yes		21/8/2019	yes	yes	18/9/2019	10.00am	18/9/2019	9.00am	11.34am	Done by provider 3, provider 1 was away in a meeting busia	yes	yes	16/10/2019	10.00am	16/10/2019	8.30am	9.08am	The provider was available and saw the client earlier than appointment time	yes	yes	2019-11-12	8.30am	13/12/2019	10.12am	10.23am	The participant came two days late for his appointment	yes		2020-06-03	10.00am
KH127	803497503-0	Intervention	1	Yes		13/8/2019	yes	yes	2019-10-09	11.00am	2019-10-09	1.00am	2.00am		yes	yes	2019-08-10	11.00am	2019-08-10	11.00am	11.25am	Part seen on time	yes	yes	2019-05-11	10.00am	2019-05-11	8.45am	10.03am	The patient was seen earlier because provider was available	yes	yes	28/1/2020	10.00am	28/1/2020	11.58am	12.05am	The participant was late for his appointment because he had errands to run	yes		14/4/2020	10.00am
KH133	067785231-1	Intervention	1	yes		22/8/2019	yes	yes	19/9/2019	8.00am	19/9/2019	8.00am	9.20am		yes	yes	17/10/2019	9.00am	17/10/2019	7.30am	9.52am	The participant was not seen on time due to system process delay	yes	yes	14/11/2019	9.00am	14/11/2019	7.20am	9.11am	Patient seen earlier than the appointment time	yes		2020-06-02	10.00am
KH141	231401958-5	Intervention	1	Yes		20/8/2019	yes	yes	17/9/2019	8.00am	2019-11-10	9.56am	11.00am	Participant had travelled to Uganda for work and missed his app. Day	yes	yes	2019-08-11	8.00am	2019-07-11	11.40am	11.50am	Patient didn’t adhere to the appointment. Came a day earlier	yes	yes	2019-05-12	8.00am	2019-06-12	10.10am	10.33am	The participant came in late for his appontment	yes	yes	16/1/2020	11.00am	22/1/2020	9.59am	11.00am	The participant was not able to come on his appointment date because he was sick. Provider 3	yes		2020-06-02	8.00am
KH146	126859519-4	Intervention	1	yes		21/8/2019	yes	yes	18/9/2019	8.00am	18/9/2019	7.40am	11.40am	His provider was unavailable, Done by provider 2	yes	yes	15/10/2019	9.00am	15/10/2019	7.00am	9.58am	Participant was engaged in a psychosocial meeting and thus the delay. Provider in meeting Seen by provider 4	yes	yes	2019-12-11	9.00am	2019-11-11	7.10am	9.59am	The patient came earlier than appointment date	yes	yes	2019-09-12	9.00am	2019-09-12	7.05am	10.05am	Due to slow network of the POC caused delays	yes		2020-02-03	9.00am
KH193	197402710-2	Intervention	1	yes		14/8/2019	yes	yes	2019-11-09	9.30am	2019-11-09	8.00am	9.58am		yes	yes	2019-09-10	8.00am	2019-09-10	7.40am	9.58am	Provider was held up attending to T.B Clients urgently	yes	yes	2019-04-12	9.00am	2019-04-12	7.15am	9.54am
KH202	549249964-4	Intervention	1	yes		15/8/2019	yes	yes	2019-12-09	10.00am	15/8/2019	9.00am	11.20am		yes	yes	17/10/2019	10.00am	17/10/2019	11.47am	12.25am	the participant came to the clinic late. Provider closed for the day .Seen by provider 2	yes	yes	14/11/2019	10.00am	14/11/2019	11.15am	11.35am	Came in late than appointment	yes	yes	2020-09-01	10.00am	2020-09-01	10.45am	11.10am	the participant came in late for his appointment	yes		2020-06-02	10.00am
KH165	132018951-5	Intervention	1	yes		2019-11-09	yes	yes	2019-09-10	8.00am	2019-09-10	12.00pm	12.32pm	Participant came late for her appointment	yes	yes	2019-06-11	11.30am	2019-06-11	11.21am	11.50am	Due to system delay the participant was seen a little later than appointment time	yes	yes	2019-04-12	11.00am	2019-03-12	10.29am	11.00am	The patient did not adhere to the appointment date	yes		19/5/2020	11.00am
KH055	477598199-8	Intervention	1	yes		2019-11-09	yes	yes	2019-09-10	8.00am	2019-09-10	8.00am	10.56am	The Provider was attending to other patients	yes	yes	2019-06-11	8.00am	2019-06-11	6.30am	8.30am	The patient was seen by provider 4 because provider 1 was engaged in some administrative duties	yes	yes	27/1/2020	8.00am	27/1/2020	7.00am	10.50am	The provider was busy assisting at the pharmacy because the staff was on leave	yes		13/7/2020	9.00am
KH115	5515KH-3	Intervention	1	yes		2019-09-09	yes	yes	2019-07-10	8.00am	2019-02-10	2.00pm	2.15am
KH034	535878371-9	Intervention	1	Yes		19/8/2019	yes	yes	16/9/2019	11.00am	19/8/2019	9.30am	12.04pm		yes	yes	14/10/2019	11.00am	14/10/2019	10.00am	12.04pm	delay at the retention due to a meeting attended by the retention worker	yes	yes	2019-11-11	11.00am	2019-11-11	10.05am	11.30am	Poor internet connectivity caused long queues	yes	yes	2019-09-12	11.00am	2019-09-12	7.20am	10.58am	The participant was seen on time.	yes		2020-02-03	11.00am
KH041	797339911-1	Intervention	1	Yes		21/8/2019	yes	yes	19/9/2019	9.00am	19/9/2019	8.00am	11.09am		yes	yes	17/10/2019	10.30am	17/10/2019	10.05am	11.10am	The provider went in for a meeting and thus was seen by provider 3	yes	yes	13/11/2019	10.00am	13/12/2019	10.30am	10.40am	The patient came in late for the appointment	yes		2020-05-02	11.20am
KH078	610584063-8	Intervention	1	Yes		20/8/2019	yes	yes	17/9/2019	8.30am	20/8/2019	8.20am	9.20am		yes	Yes	15/10/2019	9.00am	15/10/2019	5.00am	9.04am	The Participant was seen on time. Done by Provider 2. Administrative duties for clinician	yes	yes	2019-12-11	8.00am	2019-12-11	7.00am	9.45am	Power shortage and weak network coverage that caused a delay at the triage	yes	yes	2019-10-12	8.00am	2019-10-12	7.00am	10.07am	Slow Network, long ques caused delays. Provider 2 ,meeting for clinician	no	yes	2019-07-01	8.00am	2019-07-01	7.00am	9.00am	Delay to see provider was due to slow internet coverage that cause delay starting visit and at the triage	yes		2020-04-02
KH150	747286455-7	Intervention	1	yes		21/8/2019	yes	yes	18/9/2019	7.00am	18/9/2019	8.00am	9.48am	Done by provider 3	yes	yes	16/10/2019	8.00am	16/10/2019	6.55am	8.48am		yes	yes	13/11/2019	9.00am	13/11/2019	7.00am	8.47am	Adhered. Both time and date adhered to. The patient came early and the provider was also available	yes		2020-05-02	8.00am
KH151	803781834-4	Intervention	1	yes		26/8/2019	yes	yes	23/9/2019	8.00am	23/9/2019	8.00am	9.04am		yes	yes	21/10/2019	8.00am	22/10/2019	7.30am	9.15am	21/10 was a holiday. Particicpant came a day later. Due to the many clients the participant was seen past his appointment time	yes	yes	18/11/2019	8.00am	19/11/2019	7.10am	9.10am	Late for appointment. Few providers available that cause the longer queues	yes	yes	16/12/2019	8.00am	19/12/2019	7.00am	8.49am	the participant did not adhere to the appointment date . Provider 4	yes	yes	15/1/2020	8.00am	16/1/2020	7.05am	9.24am	The participant came a day later than his scheduled appointment because he had gone for a seminar	yes		2020-02-07
KH060	598692070-9	Intervention	1	yes		13/11/2019	yes	yes	2019-11-12	10.00am	2019-11-12	7.10am	9.27am	The participant was seen on time	yes	yes	22/1/2020	9.00am	22/1/2020	7.20am	9.00am	The participant was seen on time	yes		15/4/2020	9.00am
KH214	947704329-4	Intervention	1	yes		24/2/2020	yes		2020-10-08	11.10am
KH207	794960664-9	Intervention	1	no
KH009	033777521-7	Intervention	1	yes		2019-11-09	yes	yes	2019-06-11	8.00am	2019-06-11	7.30am	8.45am	Participant was seen by provider 3 because provider 1 was engaged in administrative duties	yes	yes	2019-04-12	9.00am	2019-04-12	8.45am	10.00am	Some providers were on leave that causeed delays due to the long queues	yes		26/2/2020	9.50am
KH016	000884084-5	Intervention	2	yes		16/10/2019	yes	yes	13/11/2019	10.00am	13/11/2019	10.50am	12.06pm	patient came late. Shortage of providers at the clinic that caused delay	yes	yes	2019-11-12	10.30am	2019-11-12	10.00am	10.10am	the participant was seen on time	yes	yes	21/1/2020	11.00am	21/1/2020	10.17am	11.05am	The participant came early and was seen on time	yes		18/2/2020	9.00am
KH024	2193KH-2	Intervention	2	yes		14/8/2019	yes	yes	2019-11-09	9.00am	2019-11-09	8.00am	10.40am		yes	yes	23/10/2019	9.00am	23/10/2019	10.30am	11.30am	Participant came late for his appointment	yes	yes	2019-05-12	9.00am	2019-04-12	8.50am	10.22am	Appointment day not adhered to.	yes	yes	15/1/2020	9.00am	15/1/2020	8.57am	9.30am	The delay was cause by weak internet that delayed the process of startin the visit. Provider 3	yes		30/6/2020	10.00am
KH050	3292kh-1	Intervention	2	yes		2019-02-09	yes	yes	14/10/2019	9.00am	14/10/2019	9.01am	11.07am	Retention personel were called for an urgent meeting within the facility causing delay	yes	yes	2019-09-12	9.00am	2019-09-12	7.45am	12.09am	delays due to slow network and long queues	yes	yes	20/1/2020	10.00am	20/01/2020	9.27am	11.18am	Slow internet network and thus POC downtime caused delay	yes		17/2/2020	10.00am
KH064	314638592-1	Intervention	2	yes		14/8/2019	yes	yes	2019-11-09	9.00am	2019-12-09	8.00am	9.51am	The participant came a day earlier thus provider couldn’t see him on time	yes	yes	2019-08-10	9.00am	2019-08-10	8.00am	9.22am	Provider was slightly late	yes	yes	2019-05-11	11.00am	2019-05-11	10.30am	11.44am	The provider came in late due to some personal issues	yes	yes	17/12/2019	9.00am	17/12/2019	7.45am	10.02am	Slow Network, long ques caused delays. Provider 2	yes		2020-11-02	9.30am
KH083	575593426-1	Intervention	2	yes		17/10/2019	yes	yes	17/10/2019	8.00am	17/10/2019	7.30am	8.59am	Due to system issues the participant was seen slightly late	yes	yes	2019-11-12	9.00am	2019-10-12	12.51pm	2.22pm	the participant did not adhere to the appointment date	yes		2020-06-02	9.00am
KH096	927438511-2	Intervention	2	yes		18/9/2019	yes	yes	16/10/2019	10.00am	16/10/2019	9.30am	10.00am	The participant was seen on time	yes	yes	2019-11-12	10.00am	2019-11-12	9.18am	11.15am	Slow starting of the visit and the traige coupled by slow POC network caused delay	yes		2020-05-02	10.00am
KH106	5605KH-2	Intervention	2	yes		29/8/2019	No	yes	26/9/2019	10.15am	26/9/2019	7.30am			yes	yes	24/10/2019	9.00am	24/10/2019	6.00am	9.12am	Part had been called for psychosocial supprt meetin that caused the 12min delay	yes	yes	19/11/2019	11.00am	19/11/2019	10.42am	11.30am	Poor internet connectivity caused long queues. Done by provider 3	yes	yes	18/12/2019	10.00am	18/12/2019	7.20am	8.42am	the Participant was seen earlier due to the availability of provider and no queues	yes		2020-12-02	9.00am
KH113	266234548-3	Intervention	2	yes		2019-04-09	yes	yes	2019-02-10	9.00am	2019-02-10	8.00am	10.00am	Retention personel were called for an urgent meeting within the facility causing delay	yes	yes	30/10/2019	10.00am	20/11/2019	7.00am	9.15am	Patient didn’t adhere to the appointment.	yes	yes	27/11/2019	9.00am	27/11/2019	8.15am	10.40am	The provider was called in for a meeting thus the delay	yes	yes	2019-11-12	8.30am	2019-11-12	7.20am	9.48am	The participant got a transfer to Busibwabo	yes
KH155	74Kh-6	Intervention	2	yes		31/8/2019	yes	yes	28/9/2019	8.00am	28/9/2019	8.55am	9.20am	The Participant came late for appointment	yes	yes	26/10/2019	9.00am	26/10/2019	9.20am	10.00am	The participant came late for his appointment	yes	yes	2019-10-01	9.00am	2019-10-01	8.30am	9.30am	Due to slow network of the POC caused delays	yes		28/3/2020	9.00am
KH180	617132506-8	Intervention	2	yes		2019-11-10	yes	yes	24/10/2019	11.00am	24/10/2019	8.00am	9.20am	participant was seeen earlier than appointment time because their were few clients and the provider was available to see him	yes	yes	18/11/2019	9.30am	18/11/2019	10.20am	10.40am	Patient came late for his appointment	yes	yes	2019-09-12	9.30am	2019-09-12	7.05am	11.43am	There was delays because there was no tablets to start the visits by the retention worker thus the long queues	yes		2020-03-03	9.00am
KH110	469644314-4	Intervention	2	yes		2020-04-02	yes
KH114	213026021-5	Intervention	2	yes		2019-04-09	yes	yes	2019-02-10	8.00am	2019-02-10	8.00am	10.00am	The POC was not working well thus causing delays	yes	yes	30/10/2019	9.00am	30/10/2019	7.00am	9.30am	Provider was away for a meeting busia. Done by provider 3	yes	yes	27/11/2019	9.00am	27/11/2019	7.00am	9.47am	The provider had been called in for a meeting thus the delay	yes	yes	2020-06-01	8.00am	2020-08-01	7.00am	8.56am	The participant came in two days after his date of appointment	yes		2020-04-03	8.00am
KH124	015423075-9	Intervention	2	yes		2019-12-08	yes	yes	16/9/2019	10.00am	16/9/2019	9.00am	11.14am		yes	yes	14/10/2019	10.00am	14/10/2019	10.00am	10.20am	Delay due to unavailable personel(retention) who were in a meeting	yes	yes	18/11/2019	10.00am	18/11/2019	9.20am	10.10am	Patient seen on time	yes		2020-10-02	9.00am
KH003	662994851-1	Intervention	2	No	Went to Differentiated care-(v.l 69)
KH135	530596516-1	Intervention	2	yes	Went to Differentiated care- LDL before 1st appointment	2020-04-02	yes
KH189	265166157-7	Intervention	2	yes		14/8/2019	Yes	yes	2019-11-09	9.30am	2019-11-09	8.00am	11.16am		yes	yes	2019-09-10	9.00am	2019-09-10	8.18am	9.55am	network problem with the P.OC caused delays	yes	yes	2019-05-11	12.00pm	2019-06-11	11.22am	11.50am		yes	yes	2019-04-12	9.00am	2019-04-12	8.40am	10.47am	Some providers were on leave that caused delays due to long queues	yes	yes	29/1/2020	9.00am	29/1/2020	2.10pm	2.53pm	The participant came in late for his appointment because he had a church meeting in the morning	yes		15/7/2020
KH195	328838385-8	Intervention	2	yes		14/8/2019	yes	yes	2019-11-09	10.00am	2019-11-09	9.30am	11.18am		yes	yes	23/10/2019	10.00am	23/10/2019	8.47am	9.00am	the partient was seen earlier because they were few clients in the clinic that da and the provider was available to see him	yes	yes	2019-05-12	10.00am	2019-05-12	9.40am	10.20am	The patient was seen a few minutes late. System delay	yes	yes	30/1/2020	10.00am	30/1/2020	9.33am	9.56am	The participant was seen on time	yes		23/4/2020	10.00am
KH159	867099513-6	Intervention	2	yes		2019-11-09	yes	yes	2019-09-10	10.00am	2019-09-10	7.40am	9.00am		yes	yes	2019-05-11	11.30am	2019-05-11	6.00am	9.16am	The patient was seen earlier than appointment time because the provider was available. Done by pr0vider 1	yes	yes	2019-03-12	9.00am	2020-05-12	7.00am	9.26am	Participant came in late for his appointment	yes	yes	30/1/2020	9.00am	30/1/2020	7.00am	8.53am	The participant was seen on time	yes		26/3/2020	9.00am
KH166	830750487-1	Intervention	2	yes		2019-12-09	yes	yes	24/10/2019	9.00am	24/10/2019	7.30am	8.57am	The patricipant was seen on time	yes	yes	18/11/2019	11.00am	18/11/2019	11.10am	11.20am	Patient came in a little late for his appointment. Done by Provider 3	yes	yes	16/12/2019	9.00am	16/12/2019	7.20am	10.58am	slow network, long queues caused delay	yes	yes	2020-10-02	9.00am	2020-10-02	7.20am	11.22am	slow internet thus causing long ques and delays	yes	yes	2020-09-03	9.00am	2020-09-03			Provider 1, provider was attending a meeting	yes		2020-06-04
KH129	261458814-9	Intervention	2	yes		16/9/2019	yes	yes	14/10/2019	8.00am	14/10/2019	8.00am	9.21am		yes	yes	2019-09-12	8.00am	2019-09-12	7.00am	9.28am	The long queues caused by system delays made his provider see him late	yes	yes	20/1/2019	9.00am	20/1/2020	8.30am	9.25am	The participant was seen on time with a short delay cause by slow network issues	yes		17/2/2020	9.00am
KH084	941510516-3	Intervention	2	(Deseased)
KH090	516956924-0	Intervention	2	yes		2019-09-09	No	yes	2019-07-10	11.00am	2019-09-10	12.10pm	1.38pm	participant came late for his appointment	yes	yes	2019-07-11	12.00pm	2019-07-11	11.12am	11.15am	The original provider was on leave. Provider 3 saw the patient	yes	yes	2019-05-12	9.00a.m	2019-05-12	11.33am	12.03pm	The participant came in late for his appontment	yes	yes	16/1/2020	11.00am	16/1/2020	12.50pm	1.29pm	The participant came in late for his appointment because he was held up at work	yes		13/2/2020	11.00am
KH177	376KH-5	Intervention	2	yes		24/2/2020	yes		27/5/2020
KH178	335623825-7	Intervention	2	yes		2019-09-10	yes	yes	2019-07-11	9.00am	2019-07-11	6.30am	9.05am	The Appointment was adhered to by both the provider and the patient	yes	yes	2019-05-12	11.00am	2019-05-12	7.20am	9.50am	The participant was seen on time	yes		18/5/2020	10.00am
KH213	158415858-6	Intervention	2	No
KH217	270437404-6	Intervention	2	yes		17/2/2020	yes	yes	2020-11-03	9.00am	2020-11-03	7.25am	9.15am	The participant was seen on time	yes		2020-08-04	9.00am
KH099	929749191-3	Intervention	2	yes		13/11/2019	yes	yes	2020-08-01	9.00am	2020-08-01	10.38am	12.40am	The participant came in late for his appointment	yes		22/6/2020	10.00am
KH108	264994540-5	Intervention	2	yes		29/8/2019	yes	yes	26/9/2019	9.00am	26/9/2019		1.13pm		yes	yes	24/10/2019	8.00am	24/10/2019	12.00pm	12.31pm	Participant came late for his appointment	yes	yes	20/11/2019	9.00am	21/11/2019	11.10am	11.47am	Came in late for appointment. Seen by provider 1	yes	yes	19/12/2019	8.00am	19/12/2019	12.00pm	1.12pm	there was poor network coverage. Provider 4	yes	yes	16/1/2020	9.00am	15/1/2020	11.00am	11.47am	The participant came in a day earlier to his appointment	yes	yes	29/1/2020
KH097	482580295-4	Intervention	3	yes		21/8/2019	yes	yes	18/9/2019	9.00am	18/9/2019	8.10am	11.08am		yes	yes	16/10/2019	9.00am	16/10/2019	10.58am	11.53am	The patient came late	yes	yes	2019-10-12	9.00am	2019-10-12	10.46am	12.01pm	There was delays caused by longqueues due to few providers,provider 2	yes		2020-04-02	10.00am
KH018	520343072-2	Intervention	3	yes		14/8/2019	yes	yes	2019-11-09	9.30am	2019-11-09	8.00am	9.10am		yes	yes	2019-10-10	9.00am	2019-09-10	8.23am	10.20am	Participant did not come at appointed date. Came a day earlier and the clinic was busy	yes	yes	2019-04-12	9.00am	2019-04-12	7.10am	9.50am	the providers were few and thus the long queues delayed his app time	yes		19/5/2020	9.00am
KH025	144409564-8	Intervention	3	yes		21/8/2019	No	yes	17/9/2019	7.00am	17/9/2019	8.00am	8.55am	Done by provider 4	yes	yes	15/10/2019	9.40am	15/10/2019	5.00am	9.00am	Part seen on time by provider 2	yes	yes	19/11/2019	9.00am	16/12/2019	7.00am	9.28am	the participant did not adhere to the appointment date.provider 2	yes		2020-09-03	8.00am
KH035	164827252-2	Intervention	3	yes		21/8/2019	yes	yes	16/9/2019	10.00am	16/9/2019	8.00am	10.19am	Done by provider 1	yes	yes	14/10/2019	10.00am	14/10/2019	8.00am	9.20am	Participant seen 40 min before app. time	yes	yes	2019-11-11	10.00am	2019-11-11	7.00am	9.30am	Appointment date and time was adhered to . Patient came early	yes		2020-03-02	9.00am
KH045	367933054-2	Intervention	3	yes		27/8/2019	yes	yes	24/9/2019	9.00am	24/9/2019	8.00am	8.50am		yes	yes	2019-08-10	9.00am	2019-08-10	8.00am	9.00am	Participant seen on time	yes	yes	2019-05-11	10.00am	2019-05-11	7.00am	9.30am	the provider was able to see the patient earlier	yes	yes	2019-04-12	9.00am	2019-04-12	8.48am	10.30am	due to the longer queues because of the few providers this caused delay	yes	yes	15/1/2020	9.00am	15/1/2020	7.00am	9.20am	Provider opted to see the client erlier because he came in very early for his appointment	yes		2020-06-04
KH051	511682030-8	Intervention	3	yes		21/8/2019	yes	yes	25/9/2019	9.00am	18/9/2019	9.00am	11.17am	Part came earlier than his scheduled appointment date	yes	yes	25/9/2019	9.30am	25/9/2019		10.56am		yes	yes	23/10/2019	10.00am	23/10/2019	10.20am	10.50am	Participant was seen on time	yes		2019-06-12	10.00am
KH065	123kh-1	Intervention	3	yes		14/8/2019	yes	yes	2019-11-09	10.00am	2019-11-09	8.30am	9.35am		yes	yes	2019-07-10	9.00am	2019-09-10	8.00am	9.50am	Participant did not come at appointed date. 2days late	yes	yes	2019-04-12	9.00am	2019-05-12	8.00am	9.45am	The participant came in late for his appontment	yes	yes	30/1/2020	9.00am	30/1/2020	7.30am	9.06am	The participant was seen on time	yes		26/3/2020	9.00am
KH080	905125046-3	Intervention	3	yes		21/8/2019	yes	yes	2019-12-09	9.00am	2019-12-09	8.00am	9.10am		yes	yes	14/10/2019	8.00am	14/10/2019	8.55am	9.30am	the part came late for her appointment	yes	yes	2019-11-11	9.30am	2019-11-11	9.33am	11.20am	Long queue at the clinic due to weak internet connection	yes	yes	2019-09-12	9.00am	2019-09-12	7.10am	11.20am	Slow POC network, long queues caused delays	yes	yes	22/1/2020	9.00am	21/1/2020	9.08am	10.30am	The participant came in a day earlier to his appointment thus did not adhere to appointment date	yes		18/2/2020
KH111	855158468-6	Intervention	3	yes		21/8/2019	yes	yes	24/9/2019	8.50am	24/9/2019	8.00am	9.20am		yes	yes	22/10/2019	9.00am	24/10/2019	8.56am	9.58am	The participant forgot his appointment daye and came two days later-( standard care)	yes	yes	20/11/2019	8.30am	20/11/2019	7.30am	9.50am	Slow process of starting clients and weak connection of internet. Also provider was called for a meeting that caused a delay	yes	yes	18/12/2019	9.30am	18/12/2019	7.30am	10.50am	Tablets had slow internet coverage causing delay	yes		2020-10-02	9.30am
KH117	637429293-3	Intervention	3	yes		14/8/2019	yes	yes	2019-04-09	10.00am	2019-11-09	9.00am	9.40am	Part came late for his appointment	yes	yes	2019-09-10	9.00am	2019-09-10	10.10am	10.50am	Patient came late for his appointment	yes	yes	2019-06-11	10.00am	2019-06-11	9.56am	10.00am	Participant was seen on time	yes		2019-04-12	10.00am	2019-04-12	10.30am	11.26am	The participant came in late for his appointment and there were also delays caused by few providers thus the long queues. Provider 2	yes	yes	15/1/2020	10.00am	15/1/2020	10.30am	10.50am	The patient came in late for his appointment	yes		2020-08-04
KH125	864002478-5	Intervention	3	yes		2019-12-08	yes	yes	2019-09-09	10.10am	2019-09-09	9.00am	10.30am		yes	yes	2019-07-10	10.00am	2019-07-10	8.00am	10.00am	Participant seen on time	yes	yes	2019-04-11	10.00am	2019-04-11	8.30am	10.00am	Participant was seen on time	yes	yes	27/1/2020	9.00am	2020-06-01	8.00am	10.00am	the participant came early for her appointment because she was sick	yes	yes	27/1/2020	9.00am	27/1/2020	8.00am	9.30am	The provider saw the client late because he was attending to other clients	yes		13/7/2020
KH131	2538KH-8	Intervention	3	yes		21/8/2019	yes	yes	2019-12-09	9.00am	2019-12-09	8.00am	10.15am		yes	yes	24/10/2019	10.00am	24/10/2019	8.22am	10.20am	participant had gone to attend a psychosocial meeting thus the delay	yes	yes	16/1/2020	9/06am	16/1/2020	8.37am	10.04am	Weak internet for the POC caused delay of appoint,ent	yes		2020-09-04	9.00am
KH138	785469351-7	Intervention	3	yes		20/8/2019	yes	yes	17/9/2019	9.00am	16/9/2019			Came a day earlier/ done by provider 1	yes	yes	14/10/2019	9.00am	14/10/2019	8.30am	10.00am	Slight delay because the retention workers had been called for a meeting	yes	yes	2019-11-11	9.00am	2019-11-11	9.15am	10.50am	System delay caused by poor POC network coverage			2020-03-02	9.30am
KH144	593606656-1	Intervention	3	yes		21/8/2019	yes	yes	26/9/2019	11.00am	26/9/2019		11.05am	Participant was seen on time	yes	yes	30/10/2019	11.00am	23/10/2019	10.20am	11.50am	Participant came earlier than appointment time	yes	yes	18/11/2019	11.00am	18/11/2019	10.48am	11.50am	Time not adhered to due to slow triage starting and long queues due to less providers	yes		2019-10-12	9.00am
KH188	233595103-0	Intervention	3	yes		2019-02-09	yes	yes	16/10/2019	10.00am	16/10/2019	9.00am	11.47am		yes	yes	14/10/2019	10.00am	14/10/2019	10.24am	11.10am	Slight delay because the retention workers had been called for a meeting	yes	yes	2019-09-12	10.00am	2019-09-12	7.45am	11.00am	There was delays caused by longqueues and network issues	yes		2020-03-03	9.00am
KH185	985873205-1	Intervention	3	yes		21/8/2019	yes	yes	18/9/2019	11.00am	18/9/2019	9.00am	10.33am		yes	yes	19/11/2019	10.00am	19/11/2019	7.30am	8.50am	Client came in earlier than appointment time and was seen	yes		2020-05-05	9.00am
KH191	538139012-8	Intervention	3	yes		15/8/2019	yes	yes	2019-10-09	10.30am	15/8/2019	8.30am	9.05am	Participant was seen on time	yes	yes	2019-08-10	10.30am	2019-08-10	10.03am	10.20am	Part seen on time	yes	yes	2019-05-11	10.00am	2019-05-11	11.40am	12.00pm	Patient came in late because he is physically challenged and movement was not easy due to the heavy rains	yes	yes	14/1/2019	9.00am	14/1/2019	7.10am	10.06am	The participant came in alittle late because he is physically challenged and had issues with his crutches and reaching the clinic on time	yes		2020-07-04	10.30am
KH196	830848632-6	Intervention	3	yes		13/8/2019	yes	yes	2019-10-09	9.00am	2019-10-09	8.00am	9.40am		yes	yes	2019-08-10	9.00am	2019-08-10	8.00am	9.30am	he provider was seen on time. Provider was changed to 2 because the client had an issue with the provider.	yes	yes	2019-05-11	10.00am	2019-05-11	9.21am	10.19am	The participant was seen by provider 1 for provider 2	yes	yes	2019-03-12	11.00am	2019-03-12	9.05am	1.15am	Slow POC network caused delays strarting the visit leading to a delay being seen by provider	yes	yes	14/1/2020	9.00am	14/1/2020	10.10am	10.50am	The participant came in late for his appointment	yes		2020-10-03
KH002	401690165-6	Intervention	3	Yes		16/10/2019	yes	yes	13/11/2019	9.00am	13/11/2019	7.30am	7.15am	Poor internet cause a delay at the triage. Done by provider 4	yes	yes	2020-07-01	9.00am	2020-07-01	7.30am	8.30am	The participant was seen 30min before appointment at the request of the provider	yes		23/6/2020	8.00am
KH161	685061625-8	Intervention	3	yes		2019-12-09	yes	yes	14/10/2019	8.30am	14/10/2019	8.00am	8.50am	Some health workers were away(retention)thus causing some delays)	yes	yes	2019-09-12	8.30am	2019-09-12	7.09am	10.00am	Slow network POC and the long queues caused delays	yes		3/3//2020	9.30am
KH170	770361993-7	Intervention	3	yes		2019-03-09	yes	yes	2019-11-10	9.00am	2019-01-10	8.20am	8.46am	Provider was anavailable, was done by Provider 4	yes	yes	15/10/2019	9,00am	15/10/2019	7.40am	9.30am	Patient was in a psychosocial meeting thus the delay	yes	yes	2019-12-11	9.30am	2019-12-11	7.25am	9.50am	Power outage and poor internet connection. Delay at the triage	yes	yes	2019-09-12	9.00am	2019-09-12	7.07am	9.10am	The participant was seen on time	yes		2020-03-03	9.00am
KH143	487822285-2	Intervention	3	yes		22/8/2019	yes	yes	30/9/2019	8.00am	30/9/2019	9.00am		Participant came late and was seen by another provider 2	yes	yes	28/10/2019	8.00am	28/10/2019	7.50am	9.45am	The time was not adhered to by the patient and the provider had to see the other patients first	yes	yes	25/11/2019	9.00am	25/11/2019	7.00am	9.15am	Client was seen by provider 4	yes	yes	2020-06-01	9.00am	2020-06-01	9.30am	11.30am	Delay to see provider was due to slow internet coverage that cause delay starting visit and at the triage	yes		17/2/2020	9.00am
KH181	805427205-2	Intervention	3	yes		14/8/2019	yes	yes	2019-11-09	8.00am	2019-11-09	8.00am	9.37am		yes	yes	2019-10-10	8.00am	2019-09-10	7.40am	9.16am	Delay due to network issues with P.OC , Participants came a day earlier because 10/10 was a holiday	yes	yes	2019-05-11	11.00am	2019-05-11	10.35am	12.00pm	The provider was bereaved and had travelled from Butere to attend to patient	yes	yes	17/12/2019	8.00am	17/12/2019	7.10am	9.53am	Slow POC network, long queues caused delays	yes		2020-11-02	8.00am
KH087	728611113-8	Intervention	3	yes		21/8/2019	yes	yes	23/9/2019	10.30am	23/9/2019	9.30am	10.00am		yes	yes	18/11/2019	10.00am	2019-08-11		9.20am	The participant came in days earlier for her appointment because she was to travel	yes	yes	27/1/2020	9.00am	27/1/2020	9.40am	10.30am	The participant came in late for his appontment	yes		13/7/2020	10.00am
KH023	694341149-3	Intervention	3	yes		2019-05-09	yes	yes	2019-03-10	9.00am	2019-03-10	8.00am	9.00am	Patient seen on time	yes	yes	31/10/2019	9.00am	31/10/2019	8.20am	8.24am	The participant was seen on time	yes	yes	28/11/2019	9.00am	28/11/2019	8.00am	8.56am	The participant was seen on time	yes	yes	2020-09-01	9.00am	2020-09-01	8.34am	10.05am	System(POC) went down and caused delays thus the long queues	yes		2020-02-04	9.00am
KH219	592083130-1	Intervention	3	yes		13/2/2020	yes		27/7/2020	9.00am
KH107	586684872-3	Intervention	3	yes		22/8/2019	yes	yes	26/9/2019	9.00am	26/9/2019	7.30am	9.04am		yes	yes	24/10/2019	9.00am	24/10/2019	7.30am	9.20am	participant was seen a few min late because he had gone to attend a psychosocial meeting	yes	yes	21/11/2019	9.00am	21/11/2019	7.00am	9.43am	Internet connectivity issues. Done by provider 4	yes	yes	19/12/2019	9.00am	19/12/2019	7.00am	9.17am	There was a delay in starting the visit due to poor internet connection .provider 4	yes	yes	16/1/2020	9.00am	16/1/2020	7.00am	9.28am	weak internet caused a slight delay. Provider 2	yes		13/2/2020
KH211	4897KH-6	Intervention	3	yes		2020-08-04	yes		17/6/2020	9.00am
KH020	070694257-0	Intervention	4	yes		15/8/2019	yes	yes	2019-12-09	9.00am	2019-12-09	9.00am	10.00am		yes	yes	2019-10-10	9.00am	2019-11-10	8.10am	10.38am	part came a day after appointment because 10/10 was a holiday	yes	yes	2019-07-11	10.00am	2019-07-11	6.00am	8.32am	The appointment date was adhered to but the peer confirmation was not done as the patient was in hurry to leave for other commitments	No	yes	2019-04-12	9.00am	2019-05-12	12.30pm	1.10pm	The participant came in late for his appointment	yes		2020-04-01	10.00am
KH027	739370399-1	Intervention	4	yes		21/8/2019	yes	yes	19/9/2019	10.30am	19/9/2019			Participant admitted in hosp. his medication was picked by his child
KH036	300868813-1	Intervention	4	yes		19/8/2019	yes	yes	14/10/2019	9.00am	14/10/2019	10.20am	11.05am	Some health workers were away(retention)thus causing some delays)	No	yes	2019-11-11	11.00am	18/11/2019	10.00am	11.02am	The patient didn’t adhere to the appointment date	yes	Yes	16/12/2019	11.00am	13/1/2020	9.30am	12.00pm	The patient did not adhere to the appointment date. Came a few days early to his appointment	yes		2020-10-02	11.00am
KH047	514752347-5	Intervention	4	yes		15/10/2019	yes	yes	15/10/2019	12.00am	15/10/2019	9.01am	10.45am	The provider saw the participant earlie than appointed time because he was available	yes	yes	2019-12-11	12.00am	2019-12-11	12.10pm	12.16pm	The triage slowed down the process of startinmg visit and triaging patients. The patient cam at exact time as appointment schedule	yes	yes	2019-10-12	12.00pm	2019-09-12	7.45am	8.30am	The participant was requested to come a day earlier by the provider	yes		2020-03-03	10.00am
KH061	371892114-5	Intervention	4	yes		14/8/2019	No	yes	2019-11-09	8.00am	2019-11-09	8.00am	8.56am		No	yes	2019-09-10	9.00am	2019-09-10	7.40am	9.00am	both adhered to time	yes	yes	2019-04-12	9.00am	2019-04-12	7.00am	9.10am	Participant was seen on time	no		21/5/2020	9.00am
KH071	941032220-1	Intervention	4	yes		21/8/2019	yes	yes	18/9/2019	8.00am	18/9/2019	9.00am	11.09am		yes	yes	16/10/2019	11.00am	16/10/2019	8.00am	9.09am	The provider saw the patient earlier because he was available	yes	yes	13/11/2019	10.00am	13/11/2019	8.40am	10.05am	Provider saw patient on time	yes	yes	2019-11-12	10.00am	2019-11-12	8.30am	9.04am	there were delays caused by few providers and delays starting visit and at the triage	yes	yes	22/1/2020	10.00am	22/1/2020	7.00am	9.20am	The providers saw the participant earlier than his appointment time due to his availability	yes		2020-07-07
KH081	3447KH-1	Intervention	4	yes		23/9/2019	yes	yes	22/10/2019	9.00am	22/10/2019	8.00am	9.00am	The participant was seen on time	yes	yes	19/11/2019	9.00am	19/11/2019	8.40am	9.20am	Long queues and poor internet connection caused delays	yes	yes	14/1/2020	9.00am	14/1/2020	7.10am	10.06am	Delay to see the provider was caused by poor internet coverage for the POC tablets	yes		2020-11-02	10.00am
KH085	735537730-5	Intervention	4	yes		21/8/2019	yes	yes	18/9/2019	9.00am	18/9/2019	9.00am	10.28am		yes	yes	16/10/2019	9.00am	16/10/2019	6.00am	8.50am	the Participant was seen on time	yes	yes	13/11/2019	9.00am	13/11/2019	7.10am	8.37am	The patient and provider adhered to time and date	no	yes	2020-09-01	9.00am	2020-09-01	7.10am	9.00am	The participant was seen on time	yes		25/6/2020	9.00am
KH092	265751897-9	Intervention	4	yes		21/8/2019	yes	yes	19/9/2019	10.00am	19/9/2019	8.00am	10.18am		yes	yes	17/10/2019	10.00am	17/10/2019	9.30am	10.00am	Participant was seen on time	yes	yes	14/11/2019	10.00am	14/11/2019	11.00am	11.35am	Patient came in late for appointment	yes	yes	2019-10-12	11.00am	2019-09-12	7.30am	9.00am	The provider requested to see the participant aday earlier since she was going on leave . Provider 2	yes		2020-02-03	9.00am
[truncated: 6 more columns]

## Sheet: Provider 1 summary
PROVIDER No	Total Participants
	Not yet Started TD
	Parts with Continuity
Parts With Interrupted Contuinity
PART ID	Total App Done	App 2	Reason For absence	App3	Reason For absence	App 5	Reason For absence
